# Supplementary material for: A systematic review and meta-analysis of adolescent nutrition in Ethiopia: Transforming adolescent lives through nutrition (TALENT) initiative
Source: PLoS One. 2023 Apr 6;18(4):e0280784. doi: 10.1371/journal.pone.0280784 (PMC10079135; doi:10.1371/journal.pone.0280784)
Supplement: S1 Data — (XLSX) [file pone.0280784.s002.xlsx]

## Sheet: Obesity by sex 
			Overweight/obesity
	Studies	sample	Total Overweight/obesity	proportion	SE	SE_rounded
	Alemayehu T, 2010	425	4.3	0.043	0.00984001	0.01
	Gebreyohannes Y, 2014	1024	8.5	0.085	0.00871505	0.009
	Berheto TM, 2015	622	0.6	0.006	0.00309652	0.003
	Taji K, 2016	547	5.9	0.059	0.0100746	0.01
	Roba KT, 2016	726	4.3	0.043	0.00752873	0.008
	Shegaze M, 2016	456	13.9	0.139	0.0162004	0.016
	Gali N, 2017	546	13.3	0.133	0.0145325	0.015
	Hassen K, 2017	550	7.1	0.071	0.010951	0.011
	Mekonnen T, 2018	327	10.4	0.104	0.0168809	0.017
	Moges T, 2018	1276	17	0.17	0.0105157	0.011
	Teferi D, 2018	655	5.1	0.051	0.00859602	0.009
	Girmay A, 2018	950	14.9	0.149	0.011553	0.012
	Sisay B, 2020	851	14.4	0.144	0.0120352	0.012
	Worku M, 2021	551	12.5	0.125	0.0140891	0.014
	Taklual W, 2020	682	13.1	0.131	0.0129197	0.013
	Worku M, 2021	551	12.5	0.125	0.0140891	0.014
	Birru GM, 2021	365	8.2	0.082	0.0143609	0.014
	Belay M, 2022	498	26.1	0.261	0.0196801	0.02
