# Supplementary material for: A systematic review and meta-analysis of adolescent nutrition in Ethiopia: Transforming adolescent lives through nutrition (TALENT) initiative
Source: PLoS One. 2023 Apr 6;18(4):e0280784. doi: 10.1371/journal.pone.0280784 (PMC10079135; doi:10.1371/journal.pone.0280784)
Supplement: S2 Data — (XLSX) [file pone.0280784.s003.xlsx]

## Sheet: stunting analysis data
		Stunting
Studies	sample size	Proportion1	Proportion2	SE	SE_rounded	se%
Alelign T, 2015	209	16.8	0.168	0.0258609	0.026	2.58609
Alemu T, 2021	792	20.1	0.201	0.01424	0.014	1.424
Arage G, 2019	362	16.3	0.163	0.0194134	0.019	1.94134
Assefa H, 2015	2084	16	0.16	0.00803065	0.008	0.803065
Awel A, 2016	655	11.5	0.115	0.0124652	0.012	1.24652
Belay E, 2019	338	41.1	0.411	0.0267621	0.027	2.67621
Berhe K, 2020	398	33.2	0.332	0.0236056	0.024	2.36056
Berheto TM, 2015	622	4.4	0.044	0.00822356	0.008	0.822356
Beyene S, 2019	1437	18.4	0.184	0.0102218	0.01	1.02218
Bidu KT, 2018	640	17	0.17	0.0148482	0.015	1.48482
Birru S, 2018	812	33.1	0.331	0.0165139	0.017	1.65139
Birru GM, 2021	365	15.7	0.365	0.0251992	0.025	1.90422
Daba D, 2019	312	30.4	0.0304	0.00971977	0.01	2.60414
Demilew YM, 2018	424	24.8	0.248	0.0209726	0.021	2.09726
Gagebo D, 2020	719	29.6	0.296	0.0170242	0.017	1.70242
Gebregyorgis T, 2016	814	12.2	0.122	0.0114714	0.011	1.14714
Gebreyohannes Y, 2014	1024	7.2	0.072	0.00807775	0.008	0.807775
Hadush G, 2021	736	26.6	0.266	0.0162873	0.016	1.62873
Handiso Y, 2021	843	8.8	0.088	0.00975719	0.01	0.975719
Hassen K, 2017	550	15.6	0.156	0.0154722	0.015	1.54722
Herrador Z., 2014	259	53.9	0.539	0.0309738	0.031	3.09738
Irenso A, 2020	2010	26.9	0.269	0.00989092	0.01	0.989092
Jikamo B, 2019	2084	26.1	0.261	0.00962041	0.01	0.962041
Juju DB, 2018	234	7.3	0.073	0.0170057	0.017	1.70057
Kahssay M, 2020	348	22.9	0.229	0.0225245	0.023	2.25245
Kebede D, 2021	397	21.8	0.218	0.0207222	0.021	2.07222
Melaku Y, 2015	345	28.5	0.285	0.0243033	0.024	2.43033
Mitiku H, 2018	767	28	0.28	0.0162124	0.016	1.62124
Roba KT, 2016	726	15.6	0.15	0.0132522	0.013	1.34668
Taji K, 2016	547	15	0.15	0.0152673	0.015	1.52673
Tamrat A, 2020	662	27.5	0.275	0.0173543	0.017	1.73543
Tariku A, 2019	1550	47.4	0.474	0.0126828	0.013	1.26828
Tariku EZ, 2018	137	51.1	0.511	0.0427075	0.043	4.27075
Teferi D, 2018	655	5.2	0.052	0.00867531	0.009	0.867531
Tegegne M, 2016	598	20.9	0.209	0.0166269	0.017	1.66269
Wassie M, 2015	1320	31.5	0.315	0.0127854	0.013	1.27854
Weres ZG, 2015	411	25.5	0.255	0.0214994	0.021	2.14994
Wolde T, 2019	408	16.9	0.169	0.018553	0.019	1.8553
Zemene M, 2019	327	15	0.15	0.0197461	0.02	1.97461
Kebede WA, 2021	424	24.9	0.249	0.0210008	0.021	2.10008
Tafasa, S.M. 2022	587	15.4	0.154	0.0148979	0.015	1.48979
