# Supplementary material for: A systematic review and meta-analysis of adolescent nutrition in Ethiopia: Transforming adolescent lives through nutrition (TALENT) initiative
Source: PLoS One. 2023 Apr 6;18(4):e0280784. doi: 10.1371/journal.pone.0280784 (PMC10079135; doi:10.1371/journal.pone.0280784)
Supplement: S3 Data — (XLSX) [file pone.0280784.s004.xlsx]

## Sheet: thinness analysis data
			Thinness
	Studeis	Sample	proportion1	proportion2	SE	SE_rounded
	Berheto TM, 2015	622	6.7	0.067	0.010025	0.01
	Melaku Y, 2015	348	26.1	0.261	0.0235425	0.024
	Wassie M, 2015	1320	13.6	0.136	0.00943494	0.009
	Weres ZG, 2015	411	44	0.44	0.024485	0.024
	Gebregyorgis T, 2016	814	21.4	0.214	0.0143749	0.014
	Awel A, 2016	655	22.9	0.229	0.0164182	0.016
	Taji K, 2016	547	21.6	0.216	0.0175951	0.018
	Roba KT, 2016	726	21.3	0.213	0.0151953	0.015
	Tegegne M, 2016	598	11.9	0.119	0.0132407	0.013
	Hassen K, 2017	550	11.6	0.116	0.0136544	0.014
	Juju DB, 2018	234	12.8	0.128	0.0218401	0.022
	Tariku EZ, 2018	137	10.2	0.102	0.025857	0.026
	Demilew YM, 2018	424	7.1	0.071	0.0124725	0.012
	Mitiku H, 2018	767	19.3	0.193	0.0142501	0.014
	Teferi D, 2018	655	4.8	0.048	0.00835254	0.008
	Bidu KT, 2018	640	18.8	0.188	0.0154443	0.015
	Arage G, 2019	362	29	0.29	0.0238492	0.024
	Tariku A, 2019	1550	16.1	0.161	0.0093353	0.009
	Belay E, 2019	338	12.4	0.124	0.0179269	0.018
	Zemene M, 2019	327	4.9	0.049	0.0119375	0.012
	Daba D, 2019	312	29.2	0.292	0.0257413	0.026
	Jikamo B, 2019	2084	25.3	0.253	0.00952295	0.01
	Beyene S, 2019	1437	15	0.15	0.00941948	0.009
	Kahssay M, 2020	348	8.8	0.088	0.0151862	0.015
	Berhe K, 2020	398	32.2	0.322	0.0234208	0.023
	Gagebo D, 2020	719	19.5	0.195	0.0147758	0.015
	Hadush G, 2021	736	15.8	0.158	0.0134445	0.013
	Handiso Y, 2021	843	27.5	0.275	0.0153788	0.015
	Alemu T, 2021	792	10.5	0.105	0.0108929	0.011
	Kebede D, 2021	397	16.9	0.169	0.0188083	0.019
	Tafasa, S.M. 2022	587	14.2	0.142	0.0144068	0.014
